# Supplementary material for: Typhoon Merbok induced upwelling impact on material transport in the coastal northern South China Sea
Source: PLoS One. 2020 Feb 11;15(2):e0228220. doi: 10.1371/journal.pone.0228220 (PMC7012404; doi:10.1371/journal.pone.0228220)
Supplement: S1 File — (XLS) [file pone.0228220.s001.xls]

## Sheet: Fig. 3(a)
Pre-typhoon Temperature	Station	Depth [m]	Temperature [°C]
	S56	2	30.1484
	S56	14	26.0705
	S56	18	25.5058
	S57	2	29.4704
	S57	12	26.0333
	S57	26	23.922
	S59	2	30.1066
	S59	26	25.6567
	S59	40	22.5473
	S61	2	30.377
	S61	20	27.1648
	S61	47	22.4759
	S61	57	22.2904
	S63	2	30.4176
	S63	30	25.4174
	S63	54	22.0769
	S63	75	21.5319
	S65	1	30.1924
	S65	47	24.0289
	S65	60	21.9776
	S65	94	20.7834
	S67	1	29.58
	S67	40	25.0594
	S67	68	22.0776
	S67	104	19.7876

## Sheet: Fig. 3(b)
Post-typhoon Temperature	Station	Depth [m]	Temperature [°C]
	S56	1	27.4747
	S56	15	26.394
	S57	2	27.5014
	S57	16	23.0697
	S57	24	22.738
	S59	2	27.3766
	S59	22	22.5659
	S59	38	22.332
	S61	2	27.7522
	S61	20	26.2626
	S61	40	21.8071
	S61	56	21.7323
	S63	2	27.854
	S63	15	27.2678
	S63	54	21.9472
	S63	74	21.2098
	S65	2	27.6752
	S65	47	26.1337
	S65	60	23.9322
	S65	90	20.0021
	S67	2	27.8839
	S67	40	26.9142
	S67	70	22.5629
	S67	100	19.9325

## Sheet: Fig.3(c)
Pre-typhoon Salinity	Station	Depth [m]	Salinity [‰]
	S56	2	30.6663
	S56	14	33.6144
	S56	18	33.733
	S57	2	30.3787
	S57	12	33.5141
	S57	26	34.1286
	S59	2	29.8507
	S59	26	33.6258
	S59	40	34.2553
	S61	2	29.524
	S61	20	33.7927
	S61	47	34.2818
	S61	57	34.3411
	S63	2	30.9501
	S63	30	34.0953
	S63	54	34.3141
	S63	75	34.442
	S65	1	32.7501
	S65	47	34.2506
	S65	60	34.281
	S65	94	34.5977
	S67	1	33.6069
	S67	40	34.2718
	S67	68	34.4458
	S67	104	34.6365

## Sheet: Fig.3(d)
Pre-typhoon Salinity	Station	Depth [m]	Salinity [‰]
	S56	1	31.8853
	S56	15	33.2235
	S57	2	31.8478
	S57	16	34.1792
	S57	24	34.2569
	S59	2	32.0685
	S59	22	34.324
	S59	38	34.3461
	S61	2	32.7813
	S61	20	33.8493
	S61	40	34.3633
	S61	56	34.3725
	S63	2	33.0484
	S63	15	33.6934
	S63	54	34.4185
	S63	74	34.5213
	S65	2	33.6979
	S65	47	34.073
	S65	60	34.4126
	S65	90	34.623
	S67	2	33.7904
	S67	40	34.0437
	S67	70	34.3874
	S67	100	34.6323

## Sheet: Fig.3(e)
Pre-typhoon TSM	Station	Depth [m]	TSM [mg/L]
	S56	2	3.87
	S56	14	5.78
	S56	18	8.31
	S57	2	2.65
	S57	12	3.37
	S57	26	5.24
	S59	2	2.8
	S59	26	2.89
	S59	40	3.95
	S61	2	2.9
	S61	20	3.975
	S61	47	3.075
	S61	57	4.0375
	S63	2	4.86
	S63	30	4.51
	S63	54	5.45
	S63	75	10.45
	S65	1	5.28
	S65	47	4.08
	S65	60	6.61
	S65	94	7.36
	S67	1	4.89
	S67	40	2.32
	S67	68	35.56
	S67	104	36.28

## Sheet: Fig.3(f)
Post-typhoon TSM	Station	Depth [m]	TSM [mg/L]
	S56	1	5.32
	S56	15	9.61
	S57	2	3.13
	S57	16	8.49
	S57	24	27.48
	S59	2	29.33
	S59	22	32.52
	S59	38	35.81
	S61	2	33.18
	S61	20	33.01
	S61	40	34.36
	S61	56	35.22
	S63	2	31.82
	S63	15	34.58
	S63	54	14.17
	S63	74	4.43
	S65	2	32.63
	S65	47	33.99
	S65	60	36.35
	S65	90	35.68
	S67	2	33.91
	S67	40	34.67
	S67	70	33.62
	S67	100	34.91

## Sheet: Fig.3(g)
Pre-typhoon Chl-a	Station	Depth [m]	Chl-a [μg/L]
	S56	2	0.0970467
	S56	14	2.32197
	S56	18	3.56396
	S57	2	0.189821
	S57	12	0.421911
	S57	26	2.02196
	S59	2	0.17025
	S59	26	0.214806
	S59	40	2.56148
	S61	2	0.306812
	S61	20	0.11116
	S61	47	0.633946
	S61	57	0.581828
	S63	2	0.335725
	S63	30	0.204695
	S63	54	0.598557
	S63	75	0.265794
	S65	1	0.304119
	S65	47	0.303982
	S65	60	0.758536
	S65	94	0.170259
	S67	1	0.0782728
	S67	40	0.441704
	S67	68	0.646568
	S67	104	0.118083

## Sheet: Fig.3(h)
Post-typhoon Chl-a	Station	Depth [m]	Chl-a [μg/L]
	S56	1	2.81858
	S56	15	0.625477
	S57	2	1.03689
	S57	16	0.366206
	S57	24	0.734478
	S59	2	1.00056
	S59	22	0.427088
	S59	38	0.499255
	S61	2	0.391605
	S61	20	0.456194
	S61	40	0.619798
	S61	56	0.245151
	S63	2	0.476179
	S63	15	0.610632
	S63	54	1.23759
	S63	74	0.218374
	S65	2	0.263869
	S65	47	0.468487
	S65	60	0.104535
	S65	90	0.428339
	S67	2	0.349312
	S67	40	0.256794
	S67	70	1.01853
	S67	100	0.477931

## Sheet: Fig.3(i)
Pre-typhoon δ13C	Station	Depth [m]	δ13C [‰]
	S56	2	-18.869
	S56	14	-21.236
	S56	18	-19.431
	S57	2	-20.42
	S57	12	-20.292
	S57	26	-20.864
	S59	2	-22.256
	S59	26	-23.413
	S59	40	-22.35
	S61	2	-20.994
	S61	20	-23.831
	S61	47	-24.779
	S61	57	-23.903
	S63	2	-20.398
	S63	30	-23.407
	S63	54	-24.808
	S63	75	-24.624
	S65	1	-21.621
	S65	47	-23.868
	S65	60	-25.679
	S65	94	-24.527
	S67	1	-25.113
	S67	40	-24.456
	S67	68	-24.961
	S67	104	-23.633

## Sheet: Fig.3(j)
Post-typhoon δ13C	Station	Depth [m]	δ13C [‰]
	S56	1	-20.388
	S56	15	-20.839
	S57	2	-20.807
	S57	16	-21.642
	S57	24	-22.152
	S59	2	-21.389
	S59	22	-22.778
	S59	38	-22.51
	S61	2	-23.197
	S61	20	-23.652
	S61	40	-24.271
	S61	56	-23.945
	S63	2	-24.264
	S63	15	-23.515
	S63	54	-24.786
	S63	74	-23.921
	S65	2	-23.696
	S65	47	-24.602
	S65	60	-24.216
	S65	90	-23.484
	S67	2	-23.663
	S67	40	-23.658
	S67	70	-24.152
	S67	100	-24.101
