# Supplementary material for: Typhoon Merbok induced upwelling impact on material transport in the coastal northern South China Sea
Source: PLoS One. 2020 Feb 11;15(2):e0228220. doi: 10.1371/journal.pone.0228220 (PMC7012404; doi:10.1371/journal.pone.0228220)
Supplement: S2 File — (XLS) [file pone.0228220.s002.xls]

## Sheet: Fig. 4(a)
Pre-typhoon PO43-	Station	Depth [m]	PO43- [μmol/L]
	S56	2	0.12
	S56	14	0.13
	S56	18	0.19
	S57	2	0.14
	S57	12	0.13
	S57	26	0.22
	S59	2	0.13
	S59	26	0.13
	S59	40	0.1
	S61	2	0.14
	S61	20	0.07
	S61	47	0.15
	S61	57	0.15
	S63	2	0.11
	S63	30	0.14
	S63	54	0.13
	S63	75	0.13
	S65	1	0.01
	S65	47	0
	S65	60	0.15
	S65	94	0.28
	S67	1	0.01
	S67	40	0.08
	S67	68	0.11
	S67	104	0.3

## Sheet: Fig. 4(b)
Post-typhoon PO43-	Station	Depth [m]	PO43- [μmol/L]
	S56	1	0.09
	S56	15	0.16
	S57	2	0.05
	S57	16	0.3
	S57	24	0.3
	S59	2	0
	S59	22	0.14
	S59	38	0.13
	S61	2	0.05
	S61	20	0.03
	S61	40	0.11
	S61	56	0.08
	S63	2	0.02
	S63	15	0.05
	S63	54	0.07
	S63	74	0.06
	S65	2	0.11
	S65	47	0.11
	S65	60	0.13
	S65	90	0.38
	S67	2	0.11
	S67	40	0.12
	S67	70	0.1
	S67	100	0.3

## Sheet: Fig.4(c)
Pre-typhoon NO2-	Station	Depth [m]	NO2- [µmol/L]
	S56	2	0.19
	S56	14	0.25
	S56	18	0.26
	S57	2	0.17
	S57	12	0.01
	S57	26	0.58
	S59	2	0.15
	S59	26	0.02
	S59	40	0.26
	S61	2	0.25
	S61	20	0.06
	S61	47	0.1
	S61	57	0.12
	S63	2	0.16
	S63	30	0.05
	S63	54	0.04
	S63	75	0.01
	S65	1	0.04
	S65	47	0
	S65	60	0.12
	S65	94	0.03
	S67	1	0.02
	S67	40	0.07
	S67	68	0.06
	S67	104	0.02

## Sheet: Fig.4(d)
Post-typhoon NO2-	Station	Depth [m]	NO2- [µmol/L]
	S56	1	0.35
	S56	15	0.22
	S57	2	0.13
	S57	16	0.64
	S57	24	0.5
	S59	2	0.07
	S59	22	0.38
	S59	38	0.25
	S61	2	0.1
	S61	20	0.05
	S61	40	0.14
	S61	56	0.08
	S63	2	0.03
	S63	15	0.04
	S63	54	0.08
	S63	74	0.02
	S65	2	0
	S65	47	0.04
	S65	60	0.02
	S65	90	0.04
	S67	2	0
	S67	40	0.02
	S67	70	0
	S67	100	0.02

## Sheet: Fig.4(e)
Pre-typhoon NO3-	Station	Depth [m]	NO3- [µmol/L]
	S56	2	5.74
	S56	14	0.35
	S56	18	1.34
	S57	2	4.31
	S57	12	0.12
	S57	26	0.93
	S59	2	4.13
	S59	26	0.55
	S59	40	2.26
	S61	2	4.95
	S61	20	0.5
	S61	47	0.76
	S61	57	0.94
	S63	2	3.23
	S63	30	0.8
	S63	54	0.79
	S63	75	1.98
	S65	1	0.36
	S65	47	0.25
	S65	60	1.93
	S65	94	2.85
	S67	1	0.36
	S67	40	0.8
	S67	68	0.94
	S67	104	2.97

## Sheet: Fig.4(f)
Post-typhoon NO3-	Station	Depth [m]	NO3- [µmol/L]
	S56	1	2.01
	S56	15	0.88
	S57	2	1.45
	S57	16	3.33
	S57	24	2.55
	S59	2	1.06
	S59	22	2.12
	S59	38	2.17
	S61	2	0.29
	S61	20	0.16
	S61	40	2.78
	S61	56	1.92
	S63	2	0.05
	S63	15	0
	S63	54	0.21
	S63	74	1.42
	S65	2	0.06
	S65	47	0.01
	S65	60	0.02
	S65	90	4.47
	S67	2	0.1
	S67	40	0.07
	S67	70	0.05
	S67	100	3.48

## Sheet: Fig.4(g)
Pre-typhoon SiO32-	Station	Depth [m]	SiO32- [μmol/L]
	S56	2	1.26
	S56	14	6.89
	S56	18	11.18
	S57	2	0.46
	S57	12	1.52
	S57	26	9
	S59	2	0.39
	S59	26	3.53
	S59	40	9.99
	S61	2	0.42
	S61	20	2.11
	S61	47	3.42
	S61	57	3.69
	S63	2	0.63
	S63	30	1.2
	S63	54	2.04
	S63	75	3.76
	S65	1	0.18
	S65	47	0.97
	S65	60	4.64
	S65	94	4.55
	S67	1	1.11
	S67	40	3.47
	S67	68	3.12
	S67	104	4.2

## Sheet: Fig.4(h)
Post-typhoon SiO32-	Station	Depth [m]	SiO32- [μmol/L]
	S56	1	4.13
	S56	15	6.27
	S57	2	2.64
	S57	16	12.41
	S57	24	9.45
	S59	2	1.3
	S59	22	7.15
	S59	38	7.78
	S61	2	1.73
	S61	20	1.29
	S61	40	6.73
	S61	56	4.98
	S63	2	0.88
	S63	15	1.6
	S63	54	3.68
	S63	74	3.19
	S65	2	1.5
	S65	47	1.53
	S65	60	1.76
	S65	90	6.36
	S67	2	1.03
	S67	40	0.98
	S67	70	0.99
	S67	100	4.96
